# Supplementary material for: Effect of pharmacokinetically-relevant ivermectin concentrations on survivorship and fecundity of Anopheles coluzzii and Aedes aegypti in Burkina Faso: A laboratory experimental study
Source: PLoS One. 2026 Mar 27;21(3):e0332677. doi: 10.1371/journal.pone.0332677 (PMC13028516; doi:10.1371/journal.pone.0332677)
Supplement: S1 File — (CSV) [file pone.0332677.s003.csv]

Insecticide	Experience	Strain	Dose	Dosevalue	IDFemale	Laying	Eggslayed	Eggsdissect
IVM	1	col	c4	6.5	1	no	0	0
IVM	1	col	c4	6.5	2	no	0	0
IVM	1	col	c4	6.5	3	no	0	0
IVM	1	col	c4	6.5	4	no	0	0
IVM	1	col	c4	6.5	5	no	0	0
IVM	1	col	c4	6.5	6	no	0	0
IVM	1	col	c4	6.5	7	no	0	0
IVM	1	col	c4	6.5	8	no	0	0
IVM	1	col	c4	6.5	9	no	0	0
IVM	1	col	c4	6.5	10	yes	9	0
IVM	1	col	c4	6.5	11	no	0	0
IVM	1	col	c4	6.5	12	no	0	0
IVM	1	col	c4	6.5	13	no	0	0
IVM	1	col	c4	6.5	14	no	0	0
IVM	1	col	c4	6.5	15	no	0	0
IVM	1	col	c4	6.5	16	no	0	0
IVM	1	col	c4	6.5	17	no	0	0
IVM	1	col	c4	6.5	18	no	0	0
IVM	1	col	c4	6.5	19	no	0	0
IVM	1	col	c4	6.5	20	no	0	0
IVM	1	col	c4	6.5	21	no	0	0
IVM	1	col	c4	6.5	22	no	0	0
IVM	1	col	c4	6.5	23	no	0	0
IVM	1	col	c4	6.5	24	no	0	0
IVM	1	col	c4	6.5	25	no	0	0
IVM	1	col	c4	6.5	26	yes	9	0
IVM	1	col	c4	6.5	27	no	0	0
IVM	1	col	c4	6.5	28	no	0	0
IVM	1	col	c4	6.5	29	no	0	0
IVM	1	col	c4	6.5	30	no	0	0
IVM	1	col	c4	6.5	31	no	0	0
IVM	1	col	c4	6.5	32	no	0	0
IVM	1	col	c5	2.5	1	no	0	0
IVM	1	col	c5	2.5	2	no	0	25
IVM	1	col	c5	2.5	3	no	0	0
IVM	1	col	c5	2.5	4	no	0	0
IVM	1	col	c5	2.5	5	no	0	34
IVM	1	col	c5	2.5	6	no	0	0
IVM	1	col	c5	2.5	7	no	0	0
IVM	1	col	c5	2.5	8	no	0	0
IVM	1	col	c5	2.5	9	no	0	50
IVM	1	col	c5	2.5	10	yes	55	0
IVM	1	col	c5	2.5	11	yes	57	0
IVM	1	col	c5	2.5	12	no	0	49
IVM	1	col	c5	2.5	13	no	0	0
IVM	1	col	c5	2.5	14	no	0	97
IVM	1	col	c5	2.5	15	no	0	0
IVM	1	col	c5	2.5	16	no	0	0
IVM	1	col	c5	2.5	17	no	0	0
IVM	1	col	c5	2.5	18	no	0	0
IVM	1	col	c5	2.5	19	no	0	0
IVM	1	col	c5	2.5	20	no	0	0
IVM	1	col	c5	2.5	21	no	0	0
IVM	1	col	c5	2.5	22	no	0	25
IVM	1	col	c5	2.5	23	no	0	0
IVM	1	col	c5	2.5	24	no	0	0
IVM	1	col	c5	2.5	25	no	0	34
IVM	1	col	c5	2.5	26	no	0	0
IVM	1	col	c5	2.5	27	no	0	0
IVM	1	col	c5	2.5	28	no	0	0
IVM	1	col	c5	2.5	29	no	0	50
IVM	1	col	c5	2.5	30	yes	55	0
IVM	1	col	c5	2.5	31	yes	57	0
IVM	1	col	c5	2.5	32	no	0	49
IVM	1	col	c5	2.5	33	no	0	0
IVM	1	col	c5	2.5	34	no	0	97
IVM	1	col	c5	2.5	35	no	0	0
IVM	1	col	c5	2.5	36	no	0	0
IVM	1	col	c5	2.5	37	no	0	0
IVM	1	col	c5	2.5	38	no	0	0
IVM	1	col	c5	2.5	39	no	0	0
IVM	1	col	c5	2.5	40	no	0	0
IVM	1	col	Control	0.0	1	yes	184	0
IVM	1	col	Control	0.0	2	yes	96	0
IVM	1	col	Control	0.0	3	no	0	76
IVM	1	col	Control	0.0	4	no	0	80
IVM	1	col	Control	0.0	5	no	0	0
IVM	1	col	Control	0.0	6	no	0	34
IVM	1	col	Control	0.0	7	no	0	44
IVM	1	col	Control	0.0	8	no	0	66
IVM	1	col	Control	0.0	9	no	0	83
IVM	1	col	Control	0.0	10	yes	93	0
IVM	1	col	Control	0.0	11	yes	153	0
IVM	1	col	Control	0.0	12	no	0	49
IVM	1	col	Control	0.0	13	yes	126	0
IVM	1	col	Control	0.0	14	no	0	50
IVM	1	col	Control	0.0	15	yes	178	0
IVM	1	col	Control	0.0	16	no	0	36
IVM	1	col	Control	0.0	17	no	0	78
IVM	1	col	Control	0.0	18	no	0	51
IVM	1	col	Control	0.0	19	no	0	56
IVM	1	col	Control	0.0	20	no	0	23
IVM	1	col	Control	0.0	21	yes	95	0
IVM	1	col	Control	0.0	22	no	0	16
IVM	1	col	Control	0.0	23	yes	84	0
IVM	1	col	Control	0.0	24	yes	77	0
IVM	1	col	Control	0.0	25	yes	128	0
IVM	1	col	Control	0.0	26	yes	67	0
IVM	1	col	Control	0.0	27	yes	149	0
IVM	1	col	Control	0.0	28	no	0	53
IVM	1	col	Control	0.0	29	no	0	92
IVM	1	col	Control	0.0	30	no	0	66
IVM	2	col	c4	6.5	1	no	0	0
IVM	2	col	c4	6.5	2	no	0	0
IVM	2	col	c4	6.5	3	no	0	55
IVM	2	col	c4	6.5	4	no	0	0
IVM	2	col	c4	6.5	5	no	0	47
IVM	2	col	c4	6.5	6	no	0	0
IVM	2	col	c4	6.5	7	no	0	0
IVM	2	col	c4	6.5	8	no	0	0
IVM	2	col	c4	6.5	9	no	0	0
IVM	2	col	c4	6.5	10	no	0	0
IVM	2	col	c4	6.5	11	no	0	0
IVM	2	col	c4	6.5	12	no	0	0
IVM	2	col	c4	6.5	13	no	0	57
IVM	2	col	c4	6.5	14	no	0	0
IVM	2	col	c4	6.5	15	no	0	0
IVM	2	col	c4	6.5	16	no	0	0
IVM	2	col	c4	6.5	17	no	0	0
IVM	2	col	c4	6.5	18	no	0	0
IVM	2	col	c4	6.5	19	no	0	0
IVM	2	col	c4	6.5	20	no	0	0
IVM	2	col	c4	6.5	21	no	0	55
IVM	2	col	c4	6.5	22	no	0	0
IVM	2	col	c4	6.5	23	no	0	47
IVM	2	col	c4	6.5	24	no	0	0
IVM	2	col	c4	6.5	25	no	0	0
IVM	2	col	c4	6.5	26	no	0	0
IVM	2	col	c4	6.5	27	no	0	0
IVM	2	col	c4	6.5	28	no	0	0
IVM	2	col	c4	6.5	29	no	0	0
IVM	2	col	c4	6.5	30	no	0	0
IVM	2	col	c4	6.5	31	no	0	57
IVM	2	col	c4	6.5	32	no	0	0
IVM	2	col	c4	6.5	33	no	0	0
IVM	2	col	c4	6.5	34	no	0	0
IVM	2	col	c4	6.5	35	no	0	36
IVM	2	col	c4	6.5	36	no	0	0
IVM	2	col	c5	2.5	1	no	0	51
IVM	2	col	c5	2.5	2	no	0	0
IVM	2	col	c5	2.5	3	no	0	0
IVM	2	col	c5	2.5	4	no	0	0
IVM	2	col	c5	2.5	5	no	0	60
IVM	2	col	c5	2.5	6	no	0	80
IVM	2	col	c5	2.5	7	no	0	0
IVM	2	col	c5	2.5	8	no	0	0
IVM	2	col	c5	2.5	9	no	0	47
IVM	2	col	c5	2.5	10	no	0	0
IVM	2	col	c5	2.5	11	no	0	0
IVM	2	col	c5	2.5	12	no	0	71
IVM	2	col	c5	2.5	13	no	0	0
IVM	2	col	c5	2.5	14	no	0	64
IVM	2	col	c5	2.5	15	no	0	0
IVM	2	col	c5	2.5	16	no	0	44
IVM	2	col	c5	2.5	17	no	0	0
IVM	2	col	c5	2.5	18	no	0	0
IVM	2	col	c5	2.5	19	no	0	0
IVM	2	col	c5	2.5	20	no	0	51
IVM	2	col	c5	2.5	21	no	0	51
IVM	2	col	c5	2.5	22	no	0	0
IVM	2	col	c5	2.5	23	no	0	0
IVM	2	col	c5	2.5	24	no	0	0
IVM	2	col	c5	2.5	25	no	0	60
IVM	2	col	c5	2.5	26	no	0	80
IVM	2	col	c5	2.5	27	no	0	0
IVM	2	col	c5	2.5	28	no	0	0
IVM	2	col	c5	2.5	29	no	0	47
IVM	2	col	c5	2.5	30	no	0	0
IVM	2	col	c5	2.5	31	no	0	0
IVM	2	col	c5	2.5	32	no	0	71
IVM	2	col	c5	2.5	33	no	0	0
IVM	2	col	c5	2.5	34	no	0	64
IVM	2	col	c5	2.5	35	no	0	0
IVM	2	col	c5	2.5	36	no	0	44
IVM	2	col	c5	2.5	37	no	0	0
IVM	2	col	c5	2.5	38	no	0	52
IVM	2	col	c5	2.5	39	no	0	0
IVM	2	col	c5	2.5	40	no	0	23
IVM	2	col	Control	0.0	1	yes	65	0
IVM	2	col	Control	0.0	2	yes	96	0
IVM	2	col	Control	0.0	3	no	0	100
IVM	2	col	Control	0.0	4	no	0	0
IVM	2	col	Control	0.0	5	yes	98	0
IVM	2	col	Control	0.0	6	no	0	0
IVM	2	col	Control	0.0	7	no	0	0
IVM	2	col	Control	0.0	8	no	0	0
IVM	2	col	Control	0.0	9	no	0	0
IVM	2	col	Control	0.0	10	no	0	0
IVM	2	col	Control	0.0	11	yes	65	0
IVM	2	col	Control	0.0	12	yes	96	0
IVM	2	col	Control	0.0	13	no	0	100
IVM	2	col	Control	0.0	14	no	0	0
IVM	2	col	Control	0.0	15	yes	98	0
IVM	2	col	Control	0.0	16	no	0	0
IVM	2	col	Control	0.0	17	no	0	0
IVM	2	col	Control	0.0	18	no	0	0
IVM	2	col	Control	0.0	19	no	0	0
IVM	2	col	Control	0.0	20	no	0	0
IVM	2	col	Control	0.0	21	yes	65	0
IVM	2	col	Control	0.0	22	yes	96	0
IVM	2	col	Control	0.0	23	no	0	100
IVM	2	col	Control	0.0	24	no	0	0
IVM	2	col	Control	0.0	25	yes	98	0
IVM	2	col	Control	0.0	26	no	0	0
IVM	1	Aedes	C1	112	1	yes	65	0
IVM	1	Aedes	C1	112	2	yes	96	0
IVM	1	Aedes	C1	112	3	no	0	82
IVM	1	Aedes	C1	112	4	no	0	0
IVM	1	Aedes	C1	112	5	yes	98	0
IVM	1	Aedes	C1	112	6	no	0	0
IVM	1	Aedes	C1	112	7	no	0	0
IVM	1	Aedes	C1	112	8	yes	110	0
IVM	1	Aedes	C1	112	9	no	0	0
IVM	1	Aedes	C1	112	10	no	0	0
IVM	1	Aedes	C1	112	11	yes	65	0
IVM	1	Aedes	C1	112	12	yes	96	0
IVM	1	Aedes	C1	112	13	no	0	97
IVM	1	Aedes	C1	112	14	no	0	0
IVM	1	Aedes	C1	112	15	yes	98	0
IVM	1	Aedes	C1	112	16	no	0	0
IVM	1	Aedes	C1	112	17	yes	65	0
IVM	1	Aedes	C1	112	18	no	0	73
IVM	1	Aedes	C1	112	19	no	0	0
IVM	1	Aedes	C1	112	20	no	0	0
IVM	1	Aedes	C1	112	21	yes	65	0
IVM	1	Aedes	C1	112	22	yes	96	0
IVM	1	Aedes	C1	112	23	no	0	100
IVM	1	Aedes	C1	112	24	no	0	0
IVM	1	Aedes	C1	112	25	yes	98	0
IVM	1	Aedes	C1	112	26	yes	25	49
IVM	1	Aedes	C1	112	27	no	0	0
IVM	1	Aedes	C2	29	1	no	0	75
IVM	1	Aedes	C2	29	2	yes	96	0
IVM	1	Aedes	C2	29	3	yes	70	50
IVM	1	Aedes	C2	29	4	no	0	47
IVM	1	Aedes	C2	29	5	yes	79	0
IVM	1	Aedes	C2	29	6	no	0	0
IVM	1	Aedes	C2	29	7	no	0	25
IVM	1	Aedes	C2	29	8	yes	110	0
IVM	1	Aedes	C2	29	9	no	0	0
IVM	1	Aedes	C2	29	10	no	0	47
IVM	1	Aedes	C2	29	11	no	0	0
IVM	1	Aedes	C2	29	12	yes	96	0
IVM	1	Aedes	C2	29	13	no	0	130
IVM	1	Aedes	C2	29	14	no	0	0
IVM	1	Aedes	C2	29	15	yes	98	0
IVM	1	Aedes	C2	29	16	no	0	97
IVM	1	Aedes	C2	29	17	yes	65	0
IVM	1	Aedes	C2	29	18	no	0	100
IVM	1	Aedes	C2	29	19	yes	99	0
IVM	1	Aedes	C2	29	20	no	0	87
IVM	1	Aedes	C2	29	21	yes	65	0
IVM	1	Aedes	C2	29	22	no	0	0
IVM	1	Aedes	Control	0.0	1	yes	84	0
IVM	1	Aedes	Control	0.0	2	no	0	84
IVM	1	Aedes	Control	0.0	3	yes	128	0
IVM	1	Aedes	Control	0.0	4	no	0	0
IVM	1	Aedes	Control	0.0	5	yes	74	29
IVM	1	Aedes	Control	0.0	6	no	0	0
IVM	1	Aedes	Control	0.0	7	no	0	63
IVM	1	Aedes	Control	0.0	8	yes	110	0
IVM	1	Aedes	Control	0.0	9	yes	71	56
IVM	1	Aedes	Control	0.0	10	no	0	27
IVM	1	Aedes	Control	0.0	11	yes	65	0
IVM	1	Aedes	Control	0.0	12	yes	96	0
IVM	1	Aedes	Control	0.0	13	no	0	130
IVM	1	Aedes	Control	0.0	14	no	0	0
IVM	1	Aedes	Control	0.0	15	yes	98	0
IVM	1	Aedes	Control	0.0	16	no	0	0
IVM	1	Aedes	Control	0.0	17	yes	65	0
IVM	1	Aedes	Control	0.0	18	no	0	100
IVM	1	Aedes	Control	0.0	19	no	0	0
IVM	1	Aedes	Control	0.0	20	no	0	0
IVM	1	Aedes	Control	0.0	26	yes	25	49
IVM	1	Aedes	Control	0.0	27	no	0	0
IVM	2	Aedes	C1	112	1	yes	32	0
IVM	2	Aedes	C1	112	2	no	0	84
IVM	2	Aedes	C1	112	3	no	0	120
IVM	2	Aedes	C1	112	4	no	0	74
IVM	2	Aedes	C1	112	5	no	0	69
IVM	2	Aedes	C1	112	6	yes	57	34
IVM	2	Aedes	C1	112	7	yes	74	0
IVM	2	Aedes	C1	112	8	yes	110	0
IVM	2	Aedes	C1	112	9	no	0	0
IVM	2	Aedes	C1	112	10	no	0	0
IVM	2	Aedes	C1	112	11	yes	75	0
IVM	2	Aedes	C1	112	12	yes	42	0
IVM	2	Aedes	C1	112	13	no	0	90
IVM	2	Aedes	C1	112	14	no	0	0
IVM	2	Aedes	C1	112	15	yes	79	0
IVM	2	Aedes	C1	112	16	no	0	57
IVM	2	Aedes	C1	112	17	yes	65	0
IVM	2	Aedes	C1	112	18	no	0	97
IVM	2	Aedes	C1	112	19	no	0	0
IVM	2	Aedes	C1	112	20	no	0	87
IVM	2	Aedes	C1	112	21	yes	65	0
IVM	2	Aedes	C2	29	1	no	0	20
IVM	2	Aedes	C2	29	2	yes	85	0
IVM	2	Aedes	C2	29	3	yes	27	19
IVM	2	Aedes	C2	29	4	no	0	0
IVM	2	Aedes	C2	29	5	yes	25	0
IVM	2	Aedes	C2	29	6	no	0	0
IVM	2	Aedes	C2	29	7	no	0	37
IVM	2	Aedes	C2	29	8	yes	131	0
IVM	2	Aedes	C2	29	9	no	0	0
IVM	2	Aedes	C2	29	10	no	0	47
IVM	2	Aedes	C2	29	11	yes	72	0
IVM	2	Aedes	C2	29	12	no	0	0
IVM	2	Aedes	C2	29	13	yes	119	94
IVM	2	Aedes	C2	29	14	no	0	0
IVM	2	Aedes	C2	29	15	yes	67	0
IVM	2	Aedes	C2	29	16	no	0	63
IVM	2	Aedes	C2	29	17	yes	46	0
IVM	2	Aedes	C2	29	18	no	0	84
IVM	2	Aedes	C2	29	19	yes	89	0
IVM	2	Aedes	Control	0.0	1	yes	76	0
IVM	2	Aedes	Control	0.0	2	no	0	87
IVM	2	Aedes	Control	0.0	3	yes	148	0
IVM	2	Aedes	Control	0.0	4	no	0	27
IVM	2	Aedes	Control	0.0	5	no	0	29
IVM	2	Aedes	Control	0.0	6	yes	49	24
IVM	2	Aedes	Control	0.0	7	no	0	73
IVM	2	Aedes	Control	0.0	8	yes	101	0
IVM	2	Aedes	Control	0.0	9	yes	57	23
IVM	2	Aedes	Control	0.0	10	no	0	26
IVM	2	Aedes	Control	0.0	11	yes	64	0
IVM	2	Aedes	Control	0.0	12	yes	57	0
IVM	2	Aedes	Control	0.0	13	no	0	124
IVM	2	Aedes	Control	0.0	14	no	0	0
IVM	2	Aedes	Control	0.0	15	yes	98	0
IVM	2	Aedes	Control	0.0	16	no	0	0
IVM	2	Aedes	Control	0.0	17	yes	65	0
IVM	2	Aedes	Control	0.0	18	no	0	100
IVM	2	Aedes	Control	0.0	19	no	0	87
